# Supplementary material for: A comparison of multidimensional qualities discriminant of selection in elite adolescent Australian basketball athletes
Source: PLoS One. 2021 Aug 13;16(8):e0256032. doi: 10.1371/journal.pone.0256032 (PMC8362962; doi:10.1371/journal.pone.0256032)
Supplement: S1 Dataset — (XLSX) [file pone.0256032.s001.xlsx]

## Sheet: Sheet1
IDNum	Sex	Age_Group	Selection_status	age	height	weight	20m_sprint	CMJ	YYIRT2_dist	BJSAT	Tact_Vid	Competitiveness	Goal	Win	Determinaton	Self_belief	Positive_Cogntition	Visualisation
1267	1	18	1	17	188.5	76.35	3.4	62	480	25	12	64	29	25	14	13	18	12
1922	1	18	1	16	199.5	84.2		65	560	28	14
1648	1	18	1	16	179.5	69	3.38	49	800	24	14	61	26	15	12	15	16	10
1334	1	18	0	16			3.58	51	360	24	11
1987	1	18	1	16	194	92.15	3.59	56	280	24	13	51	22	26	12	12	17	10
1244	1	18	1	16	188.7	65.35	3.31	61	480	26	11	65	25	27	15	16	15	11
1911	1	18	1	17	199.2	82.05						60	30	25	15	13	16	7
1295	1	18	1	16	188.6	70.45	3.31	68	520	26	16	64	30	30	14	13	17	13
1807	1	18	0	16	194.5	81.6	3.35	57	520	21	13	62	27	27	15	16	15	12
1617	1	18	0	17	181.1	80.6			360	17		60	24	27	11	15	17	13
1598	1	18	1	15	186.1	66.1	3.22	71	560	26	15	55	24	21	14	15	16	12
1308	1	18	1	16	186.1	70.35		64	520	29	13	64	22	28	12	13	18	12
1888	1	18	0	17	179	65.5	3.35		640	23	12	65	28	30	15	15	14	13
1715	1	18	0	17	183.2	80.35		53	840	21	15	64	27	26	13	20	17	15
1333	1	18	0	16	186.8	86.55	3.55	65	440	19	10	58	29	24	15	19	17	11
1764	1	18	0	17	194.3	80.8		55	200	34	13	65	25	26	12	12	15	12
1106	1	18	1	16	191	76.5	3.37	55	440	24	13	62	29	25	12	14	14	10
1756	1	18	0	16	183	73.6	3.46	58	680	28	12	53	26	27	14	17	18	13
1302	1	18	1	17	181.7	67.55	3.28	27		26	16	65	30	22	15	11	15	12
1783	1	18	1	17	185	70.7	3.37	52		33	9	62	26	25	13	18	18	14
1562	1	18	1	16	181.5	61.5						56	20	11	10	13	14	11
1959	1	18	1	17	186	68.85	3.58	68	400	23	11	65	30	28	15	11	15	12
1193	1	18	0	17	190.2	70.55	3.37	56	320	30	12	65	30	26	15	12	20	15
1325	1	18	1	16	182.1	88.7	3.49	57	360	31	11	55	19	17	11	12	14	11
1452	1	18	1	16	185	95.95	3.48	55		25	14	62	26	18	15	13	17	14
1448	1	18	0	16	187	73.8	3.29	58		19	14	52	14	27	8	14	18	14
1063	1	18	1	17	192.5	88.15	3.39	55	360	19	14	65	30	28	14	11	20	13
1919	1	18	0	17	182	79.8	3.43	37	320	28	14	64	30	24	15	12	16	9
1671	1	18	0	16	192.3	68.8	3.34	61	320	28	9	54	28	21	14	13	14	14
1359	1	18	1	17	185.7	75.65	3.42	58		28	15	55	26	27	14	13	16	12
1841	1	18	0	16	184	90.2	3.72	46		29	15	63	25	25	11	16	18	12
1802	1	18	1	17	202.7	75.25	3.27	71		21	14	63	28	25	13	15	19	13
1314	1	18	0	15			3.38	49	360	24	14	62	30	28	10	12	11	14
1531	1	18	0	16	195	87.55	3.46	55		26	15	56	21	26	11	13	13	9
1986	1	18	1	16	196	81.8	3.61	50	280	18	12	58	21	21	10	12	17	8
1570	1	18	0	15	191	78.45	3.31	58	720	23	14	54	29	20	13	13	13	12
1439	1	18	0	16	174.5	64.8	3.21	64	600	31	14	58	22	22	13	12	18	14
1590	1	16	0	15	176.2	70.15	3.61	47		20.5		53	12	20	7	13	15	10
1687	1	16	1	15	181.5	58.85	3.49	52	400	28		63	26	26	15	14	18	15
1779	1	16	0	15	191.2	71.15	3.47	52	360	22.5		62	27	26	15	11	14	13
1237	1	16	1	15	189.3	83.25	3.71	46	240	24.5		55	23	27	12	13	17	10
1579	1	16	0	15	185	84.25	3.66	48		25.5		53	22	21	10	12	16	12
1938	1	16	1	15	186.2	78.5	3.47	65	400	16.5		61	26	27	13	12	15	13
1711	1	16	1	15	183.5	70.5	3.54	50	400	24.5		60	25	26	12	16	16	8
1529	1	16	1	15	192.1	86.05	3.5	64	320	23
1921	1	16	0	14	188.5	67.05	3.51	58	480	29		62	30	24	13	15	13	12
1135	1	16	0	14	183.4	73.1	3.5	63	400	23.5		61	29	19	12	13	15	9
1649	1	16	0	14	186.6	71.75	3.53	53	280	23		59	28	19	14	19	17	14
1191	1	16	0	14	182.8	75.9	3.37	53		25		61	27	22	14	8	10	10
1549	1	16	1	15	176	66.15	3.49	47	560	21		63	24	15	12	11	18	10
1291	1	16	1	15	193.5	77.9	3.47	73	400	26		56	25	25	13	14	17	14
1126	1	16	0	15	191.1	89.2	3.65	51		23		62	23	18	13	14	15	11
1139	1	16	1	15	189.5	79.1	3.37	68	480	28.5		58	26	29	14	13	14	14
1856	1	16	0	15	186.4	80.55	3.59	46		22		54	27	19	11	12	14	11
1396	1	16	0	15	180	68.8	3.21	73	600	28		62	26	28	14	14	18	14
1332	1	16	1	15	181.1	76.15	3.5	55	480	21		58	30	22	15	13	19	12
1268	1	16	0	15	185.7	69.25			400	26.5		62	25	28	15	16	18	11
1459	1	16	1	15	175.7	64.25	3.21	63	480	33.5		62	27	15	14	11	16	11
1022	1	16	0	14	183.2	88.4	3.61	41		21.5		55	27	20	9	17	17	11
1570	1	16	0	15	188.3	73.55	3.41	49	280	25		62	28	18	15	16	16	14
1995	1	16	1	14	177.4	64.1	3.35	62	480	27		58	25	20	11	13	16	9
1384	1	16	1	15	179	60.2	3.25	64	560	25		57	22	17	13	12	16	11
1569	1	16	0	15	190.6	72.35	3.41	58		17		63	27	17	13	13	17	12
1492	1	16	1	14	183.2	99.6	3.61	38		21		58	17	16	9	13	14	11
1881	1	16	1	14	161.1	42.85	3.78	56	480	31.5		50	20	19	11	15	14	6
1730	1	16	0	14	166.4	52.5	3.64	51	480	27.5		62	27	23	14	14	18	11
1201	1	16	1	14	196	82.85	3.75	37		19.5		63	26	26	12	11	14	12
1422	1	16	1	15	178.5	76.75	3.58	48		24		57	21	16	10	11	16	11
1926	1	16	0	15	177.3	71.05	3.3	63		22		59	22	9	12	10	17	9
1770	1	16	0	14	185	70	3.86	42	400	21.5		60	24	27	12	15	17	12
1533	1	16	1	15	183.2	67.35	3.4	52	480	24.5		61	24	29	11	13	15	13
1980	1	16	1	15	188.8	70.75	3.3	69	480	28.5		62	24	21	11	14	16	12
1310	1	16	0	15	189.9	75.85	3.67	52		20.5		62	28	23	13	16	17	15
1313	1	16	0	15	183.7	94.45	3.66	46		17.5		55	23	21	12	15	18	11
1582	1	16	0	15	188	70.45	3.48	58		18.5		56	21	21	10	14	14	13
1867	1	16	1	15					400			62	29	20	13	12	15	12
1051	0	18	0	15			3.64	43	400	24	13	62	28	20	13	14	17	12
1919	0	18	0	15	180.5	62.9	3.72	47	400	22	15	64	27	21	13	12	17	11
1039	0	18	1	17	176	63	3.61	49	440	26	11	56	25	21	12	12	17	11
1434	0	18	1	16	168	62.95	3.73	49	440	30	12	53	24	17	12	13	16	9
1334	0	18	1	16	179	66.05	3.46	51	440	24	13	62	27	17	13	13	16	15
1469	0	18	0	17			3.6	50	360	25	7
1304	0	18	0	16	182	68.8	3.91	41	280	28	11	57	24	18	12	13	16	11
1764	0	18	0	17	166.5	55.95						56	26	17	13	13	15	11
1472	0	18	1	17	175	68.05	3.55	60	440	25	11	57	27	19	15	12	16	9
1204	0	18	0	16	177.4	69.55	3.87	41	240	18	13	63	25	20	11	18	15	14
1551	0	18	1	16	182.1	75.6	3.66	42	360	21	11	57	24	21	12	13	16	12
1506	0	18	1	17	184.8	86.2						49	19	9	8	13	8	14
1028	0	18	1	17	182.6	70.05	3.64	47	280	26	10	56	22	17	12	13	17	6
1855	0	18	1	17	182	69.1	3.79	49	320	23	7	51	26	29	14	15	14	9
1814	0	18	0	16	179.5	69.5						63	30	21	15	14	20	12
1334	0	18	1	17							13	57	25	18	13	10	18	12
1492	0	18	0	17	184	77.6	4.03	41	200	23	13	47	17	21	10	10	13	5
1321	0	18	0	15	176.1	70.5	3.68	38	280	20	10	50	21	23	11	17	17	14
1598	0	18	1	16	183	75.1						59	22	16	14	11	15	14
1498	0	18	0	16	167.5	65.75	3.95	47	280	15	13	60	27	19	14	14	15	13
1887	0	18	0	16	176	69.1	4.25	39		21	12	43	20	20	8	13	10	11
1647	0	18	1	17	171.3	68.6						58	28	21	14	11	16	7
1238	0	18	0	16	178	77.45	3.78	47	120	25	10	46	22	16	11	13	11	11
1061	0	18	1	16	182.7	75.05	3.9	39	200	26	11	53	18	14	9	9	13	8
1319	0	18	1	17	179	70.3	3.54	57	280	28	12
1379	0	18	0	16	169.5	59.8	3.6	42		17	12	62	28	10	15	16	19	13
1005	0	18	0	17	177	91.65	4.1	36	200	20	13	46	15	17	11	15	11	11
1177	0	18	0	16	172	60.65	3.65	53	280	17	11	52	27	24	11	11	15	8
1026	0	18	1	15	185.5	69.8	4.17	43	200	22	12	60	23	19	14	13	16	12
1651	0	18	1	17	178.9	78.9			240			64	24	21	12	13	16	12
1635	0	18	0	16	171	53.4	3.65	51	440	25	7	56	21	23	12	13	15	10
1414	0	18	0	17			3.72	45		31	10
1605	0	18	1	16	160.5	60.4						64	28	18	14	12	14	11
1761	0	18	1	16	185.6	81.5	3.71	53	200	19	14	58	21	17	13	16	13	9
1727	0	18	1	15	173.2	66.2	3.61	53	480	24	10	60	27	23	11	12	14	10
1646	0	18	1	16	174.5	62.6	3.62	43	440	25	15	60	23	15	12	14	14	11
1856	0	18	0	16	170	62.9	3.97	40	200	21	10	51	28	12	13	12	16	9
1954	0	18	1	15	164	58.3						61	20	28	9	14	16	12
1638	0	16	1	15	179.2	64.35	3.87	50	320	22		65	30	21	15	16	20	15
1134	0	16	0	15	174.5	62	3.81	46		28		59	29	23	13	12	15	12
2000	0	16	1	15	179.6	63.5	4.04	39	320	25		54	25	21	13	14	18	10
1811	0	16	1	15	174.6	64.6	3.45	48		28		52	28	16	12	12	19	14
1437	0	16	1	15	174.8	65.4	3.6	45	320	27.5		61	26	18	13	15	16	10
1014	0	16	0	15	177.6	61.15	3.65	45	280	19.5		64	29	15	14	12	18	12
1593	0	16	0	14	174.1	71.05	3.66	40		20		54	26	24	11	16	16	14
1469	0	16	0	14	162	64.1	3.9	40		28		56	30	19	13	14	16	13
1037	0	16	1	14	177.4	55.05	3.57	45	480	29.5		65	27	13	14	13	15	11
1184	0	16	0	14	178	73.8	3.74	38	320	23.5		64	27	30	14	12	17	13
1575	0	16	1	14	171.3	62.8	3.58	41	280	22		64	27	29	15	14	14	13
1654	0	16	0	14	168.5	58	3.66	46		23		50	24	14	12	13	15	11
1571	0	16	0	13	162.8	62.95	4.01	30		17.5		59	25	13	12	14	13	12
1287	0	16	0	15	167	58.75	3.77	41	360	24.5		51	22	12	8	15	15	10
1425	0	16	1	15	174.3	53.4	3.48	58	240	20.5		64	27	24	14	14	16	11
1594	0	16	0	14	181.2	65.4	3.88	39		18.5		65	23	17	15	15	18	10
1476	0	16	0	14	166.9	46.55	3.75	39		34		63	21	16	11	15	14	11
1276	0	16	1	15	165.9	61.2	3.64	45	360	25		53	24	24	12	15	17	12
1487	0	16	1	15	176.5	81.05	3.8	37	280	28.5		45	19	16	10	13	14	8
1198	0	16	0	15	181.3	83	4.02	36		18.5		65	29	20	13	14	19	8
1934	0	16	0	14	163.5	55	3.72	44	280	18		62	28	16	14	14	19	14
1762	0	16	0	15	165.8	63.4	3.97	37	280	19		61	25	16	11	11	17	13
1724	0	16	0	14	178.2	66.6						59	24	26	11	14	17	11
1556	0	16	0	14	168.8	67.2	3.85	40		28		61	22	15	10	11	14	10
1830	0	16	1	14	170.8	58.6	3.84	39	240	24		64	30	27	15	17	19	13
1538	0	16	0	14	171.7	67.65	3.87	30		24		65	30	20	15	11	20	15
1784	0	16	1	14	169	60.65	3.8	38	280	17		63	25	16	11	19	20	15
1218	0	16	0	14	180.5	65.95	3.97	37		14		53	23	22	10	18	17	13
1291	0	16	1	15	183.3	71.45	4.05	33	160	15.5		64	26	20	14	11	17	15
1648	0	16	0	15	167.9	64.25	3.97	44		15.5		64	28	23	15	14	17	13
1199	0	16	1	14	175.2	59.7	3.64	49		22		62	30	18	15	16	18	14
1886	0	16	0	14	178.3	68.75	3.68	45	200	23		65	28	29	15	14	17	15
1512	0	16	1	15	175	58.95	3.85	49		12		57	23	19	12	12	10	10
1584	0	16	0	14	174.6	68.65	3.91	45	200	26
1407	0	16	0	15	169.8	54.05	3.77	50		23.5		59	26	16	13	12	16	12
1578	0	16	1	15	179.8	63.3	3.93	40		22		52	22	18	9	11	14	10
1736	0	16	1	15	185.3	81.9	3.67	43	240	21		56	19	12	12	17	17	9
1676	0	16	0	15	157	53.3	3.97	38	200	19.5		59	25	15	12	11	12	10
1637	0	16	0	15	162.7	60.25	3.88	48		24		63	29	20	14	17	16	11
1313	0	16	1	15	161.4	59.85	3.6	46	240	29		54	22	29	12	13	12	11
1451	0	16	1	15	165.2	66.55	3.94	43	240	26		63	30	21	15	13	20	14
1016	0	16	0	15	167	82.75	4.14	35		20.5		51	23	19	14	13	17	13
1323	0	16	0	15	167.5	75.25	3.88	49		26		64	30	16	14	12	18	15
1792	0	16	0	15	167.3	59.75		40		22		55	28	16	14	11	15	8
